# Supplementary material for: Integrative Bioinformatics Prioritizes the TLR4 Axis and Candidate Non-Starch Polysaccharides in Hyperuricemia-Associated Inflammation
Source: Biology (Basel). 2026 Jul 14;15(14):1150. doi: 10.3390/biology15141150 (PMC13406026; doi:10.3390/biology15141150)
Supplement: Supplementary file 1 [file biology-15-01150-s001.zip]

Archive with 1 entries (1 files):
- biology-4421470-supplementary.pdf
